# Supplementary material for: LYPD3, a New Biomarker and Therapeutic Target for Acute Myelogenous Leukemia
Source: Front Genet. 2022 Mar 11;13:795820. doi: 10.3389/fgene.2022.795820 (PMC8963240; doi:10.3389/fgene.2022.795820)
Supplement: Supplementary file 2 [file DataSheet2.ZIP]

Archive with 32 entries (31 files):
- FIGURES/
- __MACOSX/._FIGURES
- FIGURES/figure 2b.png
- __MACOSX/FIGURES/._figure 2b.png
- FIGURES/f2A 1.tif
- __MACOSX/FIGURES/._f2A 1.tif
- FIGURES/figure 2c.png
- __MACOSX/FIGURES/._figure 2c.png
- FIGURES/f3.tif
- __MACOSX/FIGURES/._f3.tif
- FIGURES/Figure 2a.png
- __MACOSX/FIGURES/._Figure 2a.png
- FIGURES/figure 1d.tiff
- __MACOSX/FIGURES/._figure 1d.tiff
- FIGURES/.DS_Store
- __MACOSX/FIGURES/._.DS_Store
- FIGURES/figure 2e.png
- __MACOSX/FIGURES/._figure 2e.png
- FIGURES/figure 2g.png
- __MACOSX/FIGURES/._figure 2g.png
- FIGURES/f2B 1.tif
- __MACOSX/FIGURES/._f2B 1.tif
- FIGURES/figure 1c.tiff
- __MACOSX/FIGURES/._figure 1c.tiff
- FIGURES/figure 2d.tiff
- __MACOSX/FIGURES/._figure 2d.tiff
- FIGURES/figure 1b.tiff
- __MACOSX/FIGURES/._figure 1b.tiff
- FIGURES/figure 1a.tif
- __MACOSX/FIGURES/._figure 1a.tif
- FIGURES/figure 2f.tiff
- __MACOSX/FIGURES/._figure 2f.tiff
